# Supplementary material for: Comparative analysis of homologous aminopeptidase PepN from pathogenic and non-pathogenic mycobacteria reveals divergent traits
Source: PLoS One. 2019 Apr 10;14(4):e0215123. doi: 10.1371/journal.pone.0215123 (PMC6457555; doi:10.1371/journal.pone.0215123)
Supplement: S3 Table — Gene names: Consists of Msm’s gene numbers as MSMEG_XXXX and/or gene names to all UniProt [37] IDs obtained from MS analysis of PepNMsm interactome. GO (Gene Ontology)–Molecular function: Potential biological process/function (as listed in UniProt, [37] to genes listed in column one. Functional Group: Genes in column one were searched in Mycobrowser [18] to identify the major functional group to which they belong. All genes belonging to intermediary metabolism and/or respiration are further sub-grouped in different categories of enzymes. (XLSX) [file pone.0215123.s003.xlsx]

## Sheet: Msmeg_PepN interactome
PepNMsm interactome list. Gene names: Indicates MSMEG numbers and/or gene names to all UniProt IDs obtained from MS analysis of PepNMsm interactome. GO (Gene Ontology) – Molecular function: Potential biological process/function (as listed in UniProt) to genes listed in column one. Functional Group: Genes in column one were searched in Mycobrowser to identify the major functional group to which th…
Gene names	GO - Molecular function	Functional Groups
MSMEG_6388	Probable arabinosyltransferase B (EC 2.4.2.-)	Cellwall and cell processes
eccCb1 MSMEG_0062	ESX-1 secretion system protein EccCb1	Cellwall and cell processes
MSMEG_6201	Transglycosylase	Cellwall and cell processes
MSMEG_5245	Universal stress protein family protein	Detoxification/Adaptation
disA MSMEG_6080	DNA integrity scanning protein DisA (Cyclic-di-AMP synthase) (c-di-AMP synthase) (Diadenylate cyclase) (EC 2.7.7.85)	DNA repair and/or DNA replication
dnaX MSMEG_6285	DNA polymerase III subunit gamma/tau (EC 2.7.7.7)	DNA repair and/or DNA replication
MSMEG_6938	ParB-like partition proteins	DNA repair and/or DNA replication
MSMEG_1634	Probable forkhead-associated protein	Hypotheticals and/or Conserved with no known function
MSMEG_1958	Endopeptidase La (EC 3.4.21.53)	Hypotheticals and/or Conserved with no known function
MSMEG_2500	Uncharacterized protein	Hypotheticals and/or Conserved with no known function
MSMEG_4273	Integral membrane protein	Hypotheticals and/or Conserved with no known function
MSMEG_4484	Putative conserved transmembrane protein	Hypotheticals and/or Conserved with no known function
MSMEG_6518	Uncharacterized protein MSMEG_6518/MSMEI_6344	Hypotheticals and/or Conserved with no known function
MSMEG_1340	UPF0336 protein MSMEG_1340	Hypotheticals and/or Conserved with no known function
MSMEG_1638	Roadblock/LC7 domain protein	Hypotheticals and/or Conserved with no known function
MSMEG_1643	Uncharacterized protein	Hypotheticals and/or Conserved with no known function
MSMEG_4723	Uncharacterized protein	Hypotheticals and/or Conserved with no known function
MSMEG_5002	Uncharacterized protein	Hypotheticals and/or Conserved with no known function
MSMEG_5893	Uncharacterized protein	Hypotheticals and/or Conserved with no known function
MSMEG_0372	Oxidoreductase, short chain dehydrogenase/reductase family protein	Intermediary metabolism and/or respiration; oxidoreductase
MSMEG_1157	Short chain dehydrogenase	Intermediary metabolism and/or respiration; oxidoreductase
MSMEG_2475	Putative oxidoreductase YdbC (EC 1.-.-.-)	Intermediary metabolism and/or respiration; oxidoreductase
MSMEG_3375	Alcohol dehydrogenase	Intermediary metabolism and/or respiration; oxidoreductase
ndh MSMEG_3621	NADH dehydrogenase (EC 1.6.99.3)	Intermediary metabolism and/or respiration; oxidoreductase
MSMEG_5520	Uncharacterized protein	Intermediary metabolism and/or respiration; oxidoreductase
fadE5 MSMEG_0406	Acyl-coA-dehydrogenase	Intermediary metabolism and/or respiration; oxidoreductase
MSMEG_0102	Putative acyl-CoA dehydrogenase	Intermediary metabolism and/or respiration; oxidoreductase
MSMEG_0876	Short chain dehydrogenase	Intermediary metabolism and/or respiration; oxidoreductase
MSMEG_1931	Uncharacterized protein	Intermediary metabolism and/or respiration; oxidoreductase
MSMEG_2536	3-oxoacyl-[acyl-carrier-protein] reductase (EC 1.1.1.100)	Intermediary metabolism and/or respiration; oxidoreductase
MSMEG_4165	[NAD+] benzaldehyde dehydrogenase (EC 1.2.1.28)	Intermediary metabolism and/or respiration; oxidoreductase
orB MSMEG_4645	Alpha oxoglutarate ferredoxin oxidoreductase, beta subunit	Intermediary metabolism and/or respiration; oxidoreductase
MSMEG_5053	Short chain alcohol dehydrogenase	Intermediary metabolism and/or respiration; oxidoreductase
MSMEG_5732	Monooxygenase	Intermediary metabolism and/or respiration; oxidoreductase
lpdA MSMEG_0903	Dihydrolipoyl dehydrogenase (EC 1.8.1.4)	Intermediary metabolism and/or respiration; oxidoreductase
MSMEG_1416	Pyridine nucleotide-disulphide oxidoreductase	Intermediary metabolism and/or respiration; oxidoreductase
tpx MSMEG_3479	Thiol peroxidase (Tpx) (EC 1.11.1.15) (Peroxiredoxin tpx) (Prx) (Thioredoxin peroxidase)	Intermediary metabolism and/or respiration; oxidoreductase
gdh MSMEG_4699	NAD-specific glutamate dehydrogenase (NAD-GDH) (EC 1.4.1.2) (NAD(+)-dependent glutamate dehydrogenase)	Intermediary metabolism and/or respiration; oxidoreductase
guaB MSMEG_1602	Inosine-5'-monophosphate dehydrogenase (IMP dehydrogenase) (IMPD) (IMPDH) (EC 1.1.1.205)	Intermediary metabolism and/or respiration; oxidoreductase
MSMEG_2788	ATP/GTP-binding integral membrane protein	Intermediary metabolism and/or respiration-ATPase/ATP binding
MSMEG_3215	ABC-type molybdenum transport system, ATPase component/photorepair protein PhrA	Intermediary metabolism and/or respiration-ATPase/ATP binding
MSMEG_6219	ATPase family protein associated with various cellular activities (AAA)	Intermediary metabolism and/or respiration-ATPase/ATP binding
MSMEG_0551	ABC nitrate/sulfonate/bicarbonate transporter, ATPase subunit	Intermediary metabolism and/or respiration-ATPase/ATP binding
MSMEG_1366	ABC transporter, ATP-binding protein	Intermediary metabolism and/or respiration-ATPase/ATP binding
MSMEG_2728	Glutamate transport ATP-binding protein GluA	Intermediary metabolism and/or respiration-ATPase/ATP binding
MSMEG_3119	ABC transporter, ATP-binding subunit	Intermediary metabolism and/or respiration-ATPase/ATP binding
MSMEG_3250	ABC transporter, ATP-binding protein	Intermediary metabolism and/or respiration-ATPase/ATP binding
MSMEG_6911	ABC transporter, ATP-binding protein GluA	Intermediary metabolism and/or respiration-ATPase/ATP binding
ltaE MSMEG_4454	L-threonine aldolase, low-specificity (EC 4.1.2.5)	Intermediary metabolism and/or respiration-hydrolase
MSMEG_2667	HpcH/HpaI aldolase/citrate lyase family protein, putative	Intermediary metabolism and/or respiration-hydrolase
pepN MSMEG_4690	Aminopeptidase N (EC 3.4.11.2)	Intermediary metabolism and/or respiration-hydrolase
MSMEG_5590	Putative glutamate--cysteine ligase 2-3 (EC 6.3.2.2) (Gamma-glutamylcysteine synthetase 2-3) (GCS 2-3) (Gamma-GCS 2-3)	Intermediary metabolism and/or respiration-hydrolase
thiG MSMEG_0793	Thiazole synthase (EC 2.8.1.10)	Intermediary metabolism and/or respiration-hydrolase
dacB MSMEG_6113	D-alanyl-D-alanine carboxypeptidase/D-alanyl-D-alanine-endopeptidase (EC 3.4.16.4)	Intermediary metabolism and/or respiration-hydrolase
MSMEG_0238	O-acetylhomoserine/O-acetylserine sulfhydrylase	Intermediary metabolism and/or respiration-others
MSMEG_5470	Molybdopterin biosynthesis protein MoeA 1	Intermediary metabolism and/or respiration-others
MSMEG_6202	Secreted protein	Intermediary metabolism and/or respiration-others
priA, hisA, MSMEG_3209	Phosphoribosyl isomerase A (1-(5-phosphoribosyl)-5-[(5-phosphoribosylamino)methylideneamino] imidazole-4-carboxamide isomerase) (EC 5.3.1.16) (N-(5'-phosphoribosyl)anthranilate isomerase) (PRAI) (EC 5.3.1.24) (Phosphoribosylformimino-5-aminoimidazole carboxamide ribotide isomerase)	Intermediary metabolism and/or respiration-others
lysA MSMEG_4958	Diaminopimelate decarboxylase (DAP decarboxylase) (DAPDC) (EC 4.1.1.20)	Intermediary metabolism and/or respiration-others
kdc pdc MSMEG_5735	Alpha-keto-acid decarboxylase (KDC) (EC 4.1.1.-)	Intermediary metabolism and/or respiration-others
ilvD MSMEG_0229	Dihydroxy-acid dehydratase (DAD) (EC 4.2.1.9)	Intermediary metabolism and/or respiration-others
MSMEG_1548	Propanediol utilization: dehydratase, medium subunit	Intermediary metabolism and/or respiration-others
MSMEG_3532	Serine/threonine dehydratase family protein	Intermediary metabolism and/or respiration-others
rfbB MSMEG_1512	dTDP-glucose 4,6-dehydratase (EC 4.2.1.46)	Intermediary metabolism and/or respiration-others
arcA MSMEG_5448	Arginine deiminase (ADI) (EC 3.5.3.6) (Arginine dihydrolase) (AD)	Intermediary metabolism and/or respiration-others
sufB MSMEG_3122	FeS assembly protein SufB	Intermediary metabolism and/or respiration-others
ychF MSMEG_5222	Ribosome-binding ATPase YchF	Intermediary metabolism and/or respiration-others
etfB MSMEG_2351	Electron transfer flavoprotein, beta subunit	Intermediary metabolism and/or respiration-oxidoreductase
MSMEG_4646	Pyruvate synthase	Intermediary metabolism and/or respiration-synthase/synthetase
MSMEG_3309	Tryptophan synthase (EC 4.2.1.20)	Intermediary metabolism and/or respiration-synthase/synthetase
argG MSMEG_3770	Argininosuccinate synthase (EC 6.3.4.5) (Citrulline--aspartate ligase)	Intermediary metabolism and/or respiration-synthase/synthetase
glpK MSMEG_6229	Glycerol kinase (EC 2.7.1.30) (ATP:glycerol 3-phosphotransferase) (Glycerokinase) (GK)	Intermediary metabolism and/or respiration-synthase/synthetase
purM MSMEG_5798	Phosphoribosylformylglycinamidine cyclo-ligase (EC 6.3.3.1) (AIR synthase) (AIRS) (Phosphoribosyl-aminoimidazole synthetase)	Intermediary metabolism and/or respiration-synthase/synthetase
trpC MSMEG_3219	Indole-3-glycerol phosphate synthase (IGPS) (EC 4.1.1.48)	Intermediary metabolism and/or respiration-synthase/synthetase
MSMEG_4920	Probable acetyl-CoA acetyltransferase (EC 2.3.1.9) (Acetoacetyl-CoA thiolase)	Intermediary metabolism and/or respiration-transferase
MSMEG_1001	Acetyltransferase, gnat family protein, putative	Intermediary metabolism and/or respiration-transferase
MSMEG_5221	GCN5-related N-acetyltransferase	Intermediary metabolism and/or respiration-transferase
glmS MSMEG_1568	Glutamine--fructose-6-phosphate aminotransferase [isomerizing] (EC 2.6.1.16) (D-fructose-6-phosphate amidotransferase) (GFAT) (Glucosamine-6-phosphate synthase) (Hexosephosphate aminotransferase) (L-glutamine--D-fructose-6-phosphate amidotransferase)	Intermediary metabolism and/or respiration-transferase
ksgA MSMEG_5438	Ribosomal RNA small subunit methyltransferase A (EC 2.1.1.182) (16S rRNA (adenine(1518)-N(6)/adenine(1519)-N(6))-dimethyltransferase) (16S rRNA dimethyladenosine transferase) (16S rRNA dimethylase) (S-adenosylmethionine-6-N', N'-adenosyl(rRNA) dimethyltransferase)	Intermediary metabolism and/or respiration-transferase
glyA MSMEG_5249	Serine hydroxymethyltransferase (SHMT) (Serine methylase) (EC 2.1.2.1)	Intermediary metabolism and/or respiration-transferase
MSMEG_3873	Cobalamin biosynthesis protein cobIJ (EC 2.1.1.130) (EC 2.1.1.131)	Intermediary metabolism and/or respiration-transferase
serB MSMEG_1041 MSMEG_2321	Phosphoserine phosphatase (EC 3.1.3.3)	Intermediary metabolism and/or respiration-transferase
hpt MSMEG_6110	Hypoxanthine phosphoribosyltransferase (EC 2.4.2.8)	Intermediary metabolism and/or respiration-transferase
MSMEG_0373	3-ketoacyl-CoA thiolase (EC 2.3.1.16)	Intermediary metabolism and/or respiration-transferase
prcB MSMEG_3895	Proteasome subunit beta (EC 3.4.25.1) (20S proteasome beta subunit) (Proteasome core protein PrcB)	Protein degradation
dop MSMEG_3897	Pup deamidase/depupylase (EC 3.4.-.-) (EC 3.5.1.119) (Deamidase of protein Pup)	Protein degradation
rplA MSMEG_1347	50S ribosomal protein L1	Transcription and/or Translation
proB MSMEG_4621	Glutamate 5-kinase (EC 2.7.2.11) (Gamma-glutamyl kinase) (GK)	Transcription and/or Translation
mfd MSMEG_5423	Transcription-repair-coupling factor (TRCF) (EC 3.6.4.-)	Transcription and/or Translation
rplM MSMEG_1556	50S ribosomal protein L13	Transcription and/or Translation
gatB MSMEG_2367	Aspartyl/glutamyl-tRNA(Asn/Gln) amidotransferase subunit B (Asp/Glu-ADT subunit B) (EC 6.3.5.-)	Transcription and/or Translation
rplS MSMEG_2440	50S ribosomal protein L19	Transcription and/or Translation
infB MSMEG_2628	Translation initiation factor IF-2	Transcription and/or Translation
MSMEG_2665	Uncharacterized protein	Transcription and/or Translation
der MSMEG_3738	GTPase Der (GTP-binding protein EngA)	Transcription and/or Translation
rplT MSMEG_3791	50S ribosomal protein L20	Transcription and/or Translation
rne MSMEG_4626	Ribonuclease E (RNase E) (EC 3.1.26.12)	Transcription and/or Translation
lepB MSMEG_2441	Signal peptidase I (EC 3.4.21.89)	Transporter and/or Transport
MSMEG_4682	Na+/H+ antiporter	Transporter and/or Transport
MSMEG_5058	ABC transporter, ATP-binding protein SugC	Transporter and/or Transport
MSMEG_5571	ABC transporter ATP-binding protein	Transporter and/or Transport
secY MSMEG_1483	Protein translocase subunit SecY	Transporter and/or Transport
MSMEG_2623	Tat (Twin-arginine translocation) pathway signal sequence domain protein	Transporter and/or Transport
secA2 MSMEG_3654	Protein translocase subunit SecA 2	Transporter and/or Transport
cysA MSMEG_4530	Sulfate/thiosulfate import ATP-binding protein CysA (EC 3.6.3.25) (Sulfate-transporting ATPase)	Transporter and/or Transport
tig MSMEG_4674	Trigger factor (TF) (EC 5.2.1.8) (PPIase)	Transporter and/or Transport
MSMEG_5059	ABC transporter, permease protein SugB	Transporter and/or Transport
MSMEG_5061	Bacterial extracellular solute-binding protein	Transporter and/or Transport
