# Supplementary material for: Comparative analysis of homologous aminopeptidase PepN from pathogenic and non-pathogenic mycobacteria reveals divergent traits
Source: PLoS One. 2019 Apr 10;14(4):e0215123. doi: 10.1371/journal.pone.0215123 (PMC6457555; doi:10.1371/journal.pone.0215123)
Supplement: S4 Table — Gene names: Consists of Mtb H37Rv’s gene numbers as RvXXXX and/or gene names to all UniProt [37] IDs obtained from MS analysis of PepNMtb interactome. GO (Gene Ontology)–Molecular function: Potential biological process/function as listed in UniProt [37] to genes listed in column one. Secretion: Yes–Proteins corresponding to genes in column one that are secreted into spent media; No—Proteins corresponding to genes in column one that are NOT secreted into spent media; Essentiality: Primarily corresponds to whether the genes in column 1 are essential (Yes) or not essential (No) for Mtb growth in vitro; when indicated (B) (next to Yes)—essential both in vitro and in vivo. Functional Group: Genes in column one were searched in Mycobrowser [18] to identify the major functional group to which they belong. All genes belonging to intermediary metabolism and/or respiration are further sub-grouped in different categories of enzymes. (XLSX) [file pone.0215123.s004.xlsx]

## Sheet: Mtb_PepN Interactome
PepNMtb interactome list. Gene names: Indicates Rv numbers and/or gene names to all UniProt IDs obtained from MS analysis of PepNMtb interactome. GO (Gene Ontology) – Molecular function: Potential biological process/function (as listed in UniProt) to genes listed in column one. Secretion: Yes – Proteins corresponding to genes in column one that are secreted into spent media; No - Proteins corresp…
Gene names	GO - Molecular function	Secretion	Essentiality in vitro/role in vivo	Functional Groups
lpqI Rv0237	Probable conserved lipoprotein LpqI	Yes	No	cellwall and cell processes
Rv1097c	Probable membrane glycine and proline rich protein	Yes	No	cellwall and cell processes
espB mtb48 Rv3881c	ESX-1 secretion-associated protein EspB (Antigen MTB48)	Yes	No	cellwall and cell processes
lprG lpp-27 Rv1411c	Lipoarabinomannan carrier protein LprG (27 kDa lipoprotein) (Antigen P27) (Lipoprotein LprG) (Triacylated glycolipid carrier LprG) (Triacylglyceride transfer protein LprG)	Yes	Yes - in vivo only	cellwall and cell processes
espK Rv3879c	ESX-1 secretion-associated protein EspK	No	No	cellwall and cell processes
Rv0347	Probable conserved membrane protein	No	Yes	cellwall and cell processes
secE Rv0638	Protein translocase subunit SecE	No	Yes	cellwall and cell processes
yidC Rv3921c	Membrane protein insertase YidC (Foldase YidC) (Membrane integrase YidC) (Membrane protein YidC)	No	Yes	cellwall and cell processes
Rv0175	Probable conserved Mce associated membrane protein	No	Yes - in vivo only	cellwall and cell processes
qor Rv1454c	Probable quinone reductase Qor (NADPH:quinone reductase) (Zeta-crystallin homolog protein)	Yes	No	Detoxification/Adaptation
tpx Rv1932	Thiol peroxidase (Tpx) (EC 1.11.1.15) (Peroxiredoxin tpx) (Prx) (Thioredoxin peroxidase)	Yes	Yes - in vivo only	Detoxification/Adaptation
lpdC lpd Rv0462	Dihydrolipoyl dehydrogenase (LPD) (EC 1.8.1.4) (Component of peroxynitrite reductase/peroxidase complex) (Component of PNR/P) (Dihydrolipoamide dehydrogenase) (E3 component of alpha-ketoacid dehydrogenase complexes)	Yes	Yes (B)	Detoxification/Adaptation
cspB Rv0871	Probable cold shock-like protein B CspB	No	No	Detoxification/Adaptation
hsp Rv0251c	Heat shock protein Hsp (Heat-stress-induced ribosome-binding protein A)	No	No	Detoxification/Adaptation
Rv3134c	Universal stress protein Rv3134c (USP Rv3134c)	No	No	Detoxification/Adaptation
Rv2624c	Universal stress protein Rv2624c (USP Rv2624c)	No	No	Detoxification/Adaptation
hrp1 Rv2626c	Hypoxic response protein 1 (HRP1)	No	No	Detoxification/Adaptation
vapB10 Rv1398c	Putative antitoxin VapB10	No	No	Detoxification/Adaptation
mutT1 Rv2985	Probable 8-oxo-dGTP diphosphatase 1 (8-oxo-dGTPase 1) (EC 3.6.1.55) (7,8-dihydro-8-oxoguanine-triphosphatase 1) (Mutator protein MutT1) (dGTP pyrophosphohydrolase 1)	No	No	DNA repair and/or DNA replication
gyrA Rv0006	DNA gyrase subunit A (EC 5.99.1.3) (Type IIA topoisomerase subunit GyrA)	No	Yes	DNA repair and/or DNA replication
xthA Rv0427c	Probable exodeoxyribonuclease III protein XthA (Exonuclease III) (EXO III) (AP endonuclease VI)	No	Yes - in vivo only	DNA repair and/or DNA replication
Rv0566c	UPF0234 protein Rv0566c	Yes	Yes - in vivo only	Hypotheticals and/or Conserved with no known function
Rv3510c	Conserved protein	No	No	Hypotheticals and/or Conserved with no known function
Rv0712	Conserved protein	No	No	Hypotheticals and/or Conserved with no known function
Rv1593c	Conserved protein	No	No	Hypotheticals and/or Conserved with no known function
Rv2172c	Conserved protein	No	No	Hypotheticals and/or Conserved with no known function
Rv2315c	Conserved protein	No	No	Hypotheticals and/or Conserved with no known function
Rv0877	Uncharacterized protein Rv0877	No	No	Hypotheticals and/or Conserved with no known function
Rv2569c	Uncharacterized protein Rv2569c	No	No	Hypotheticals and/or Conserved with no known function
Rv2226	Uncharacterized protein Rv2226	No	No	Hypotheticals and/or Conserved with no known function
mraZ Rv2166c	Transcriptional regulator MraZ	No	Yes	Hypotheticals and/or Conserved with no known function
Rv3127	Uncharacterized protein Rv3127	No	Yes	Hypotheticals and/or Conserved with no known function
pepN Rv2467	Probable aminopeptidase N PepN (Lysyl aminopeptidase) (LYS-AP) (Alanine aminopeptidase)	YES	No	Intermediary Metabolism and /or Respiration Hydrolase
map mapB Rv2861c	Methionine aminopeptidase 2 (MAP 2) (MetAP 2) (EC 3.4.11.18) (Peptidase M)	Yes	Yes	Intermediary metabolism and/or respiration-Hydrolase
Rv3401	Uncharacterized glycosyl hydrolase Rv3401 (EC 3.2.1.-)	No	No	Intermediary metabolism and/or respiration-Hydrolase
hsaD bphD Rv3569c	4,5:9,10-diseco-3-hydroxy-5,9,17-trioxoandrosta-1(10),2-diene-4-oate hydrolase (EC 3.7.1.17) (2-hydroxy-6-oxo-6-phenylhexa-2,4-dienoate hydrolase) (HOPDA hydrolase) (EC 3.7.1.8) (Meta-cleavage product hydrolase) (MCP hydrolase)	No	Yes	Intermediary metabolism and/or respiration-Hydrolase
nrnA Rv2837c	Bifunctional oligoribonuclease and PAP phosphatase NrnA (EC 3.1.-.-) (3'(2'),5'-bisphosphate nucleotidase) (EC 3.1.3.7) (3'-phosphoadenosine 5'-phosphate phosphatase) (PAP phosphatase) (nanoRNase)	No	Yes	Intermediary metabolism and/or respiration-Hydrolase
orn Rv2511	Oligoribonuclease (EC 3.1.-.-)	No	Yes	Intermediary metabolism and/or respiration-Hydrolase
glpX Rv1099c	Fructose-1,6-bisphosphatase class 2 (FBPase class 2) (EC 3.1.3.11) (D-fructose-1,6-bisphosphate 1-phosphohydrolase class 2) (Fructose 1,6-bisphosphatase II)	No	Yes (B)	Intermediary metabolism and/or respiration-Hydrolase
Rv2603c	Probable transcriptional regulatory protein Rv2603c	Yes	Yes	Intermediary metabolism and/or respiration-Others
fumC fum Rv1098c	Fumarate hydratase class II (Fumarase C) (EC 4.2.1.2) (Aerobic fumarase) (Iron-independent fumarase)	Yes	Yes	Intermediary metabolism and/or respiration-Others
tpiA tpi Rv1438	Triosephosphate isomerase (TIM) (TPI) (EC 5.3.1.1) (Triose-phosphate isomerase)	Yes	Yes	Intermediary metabolism and/or respiration-Others
Rv2216	Epimerase family protein Rv2216	No	No	Intermediary metabolism and/or respiration-Others
kdc Rv0853c	Alpha-keto-acid decarboxylase (KDC) (EC 4.1.1.-)	No	No	Intermediary metabolism and/or respiration-Others
oplA Rv0266c	Probable 5-oxoprolinase OplA (5-oxo-L-prolinase) (Pyroglutamase) (5-OPASE)	No	No	Intermediary metabolism and/or respiration-Others
leuD Rv2987c	3-isopropylmalate dehydratase small subunit (EC 4.2.1.33) (Alpha-IPM isomerase) (IPMI) (Isopropylmalate isomerase)	No	Yes	Intermediary metabolism and/or respiration-Others
pheA Rv3838c	Prephenate dehydratase (PDT) (EC 4.2.1.51)	No	Yes	Intermediary metabolism and/or respiration-Others
leuC Rv2988c	3-isopropylmalate dehydratase large subunit (EC 4.2.1.33) (Alpha-IPM isomerase) (IPMI) (Isopropylmalate isomerase)	No	Yes	Intermediary metabolism and/or respiration-Others
arcA Rv1001	Arginine deiminase (ADI) (EC 3.5.3.6) (Arginine dihydrolase) (AD)	Yes	No	Intermediary metabolism and/or respiration-Others
Rv1558	F420H(2)-dependent quinone reductase Rv1558 (Fqr) (EC 1.1.98.-)	Yes	No	Intermediary metabolism and/or respiration-Oxidoreductase
Rv3520c	Putative coenzyme F420-dependent oxidoreductase Rv3520c (EC 1.-.-.-)	Yes	No	Intermediary metabolism and/or respiration-Oxidoreductase
nuoF Rv3150	NADH-quinone oxidoreductase subunit F (EC 1.6.5.11) (NADH dehydrogenase I subunit F) (NDH-1 subunit F)	Yes	Yes	Intermediary metabolism and/or respiration-Oxidoreductase
gcvP gcvB Rv1832	Probable glycine dehydrogenase (decarboxylating) (EC 1.4.4.2) (Glycine cleavage system P-protein) (Glycine decarboxylase) (Glycine dehydrogenase (aminomethyl-transferring))	Yes	Yes	Intermediary metabolism and/or respiration-Oxidoreductase
Rv1260	Uncharacterized protein Rv1260	No	No	Intermediary metabolism and/or respiration-Oxidoreductase
Rv3368c	Possible oxidoreductase	No	No	Intermediary metabolism and/or respiration-Oxidoreductase
pcd Rv3293	Probable piperideine-6-carboxilic acid dehydrogenase Pcd (Piperideine-6-carboxylate dehydrogenase)	No	No	Intermediary metabolism and/or respiration-Oxidoreductase
Rv3548c	Probable short-chain type dehydrogenase/reductase	No	No	Intermediary metabolism and/or respiration-Oxidoreductase
nuoC Rv3147	NADH-quinone oxidoreductase subunit C (EC 1.6.5.11) (NADH dehydrogenase I subunit C) (NDH-1 subunit C)	No	No	Intermediary metabolism and/or respiration-Oxidoreductase
Rv1279	Uncharacterized GMC-type oxidoreductase Rv1279 (EC 1.1.-.-)	No	No	Intermediary metabolism and/or respiration-Oxidoreductase
ctaC Rv2200c	Cytochrome c oxidase subunit 2 (EC 1.9.3.1) (Cytochrome aa3 subunit 2) (Cytochrome c oxidase polypeptide II) (Mtb92)	No	Yes	Intermediary metabolism and/or respiration-Oxidoreductase
bkdB pdhB Rv2496c	3-methyl-2-oxobutanoate dehydrogenase subunit beta (EC 1.2.4.4) (Branched-chain alpha-ketoacid dehydrogenase E1 component subunit beta) (BCKADH E1-beta)	No	Yes	Intermediary metabolism and/or respiration-Oxidoreductase
trxB trxB2 Rv3913	Thioredoxin reductase (TR) (TRXR) (EC 1.8.1.9)	No	Yes	Intermediary metabolism and/or respiration-Oxidoreductase
qcrC Rv2194	Cytochrome bc1 complex cytochrome c subunit (EC 1.10.2.2) (Cytochrome bc1 reductase complex subunit QcrC) (Ubiquinol--cytochrome c reductase cytochrome c subunit)	No	Yes	Intermediary metabolism and/or respiration-Oxidoreductase
qcrB Rv2196	Cytochrome bc1 complex cytochrome b subunit (EC 1.10.2.2) (Cytochrome bc1 reductase complex subunit QcrB) (Ubiquinol--cytochrome c reductase cytochrome b subunit)	No	Yes	Intermediary metabolism and/or respiration-Oxidoreductase
gltB Rv3859c	Glutamate synthase [NADPH] large chain (EC 1.4.1.13) (Glutamate synthase subunit alpha) (GLTS alpha chain)	Yes	Yes	Intermediary metabolism and/or respiration-Synthase/Synthetase
aroC aroF Rv2540c	Chorismate synthase (CS) (EC 4.2.3.5) (5-enolpyruvylshikimate-3-phosphate phospholyase)	Yes	Yes	Intermediary metabolism and/or respiration-Synthase/Synthetase
leuA Rv3710	2-isopropylmalate synthase (EC 2.3.3.13) (Alpha-IPM synthase) (Alpha-isopropylmalate synthase)	Yes	Yes	Intermediary metabolism and/or respiration-Synthase/Synthetase
purD Rv0772	Phosphoribosylamine--glycine ligase (EC 6.3.4.13) (GARS) (Glycinamide ribonucleotide synthetase) (Phosphoribosylglycinamide synthetase)	Yes	Yes	Intermediary metabolism and/or respiration-Synthase/Synthetase
Rv0637	UPF0336 protein Rv0637	No	Yes	Intermediary metabolism and/or respiration-Synthase/Synthetase
thyX Rv2754c	Flavin-dependent thymidylate synthase (FDTS) (EC 2.1.1.148) (FAD-dependent thymidylate synthase) (Thymidylate synthase ThyX) (TS) (TSase)	No	Yes	Intermediary metabolism and/or respiration-Synthase/Synthetase
trpE Rv1609	Anthranilate synthase component 1 (AS) (ASI) (EC 4.1.3.27)	No	Yes	Intermediary metabolism and/or respiration-Synthase/Synthetase
Rv0075	Probable aminotransferase	Yes	No	Intermediary metabolism and/or respiration-Transferase
ggtB Rv2394	Probable gamma-glutamyltranspeptidase GgtB (Gamma-glutamyltransferase) (Glutamyl transpeptidase)	Yes	No	Intermediary metabolism and/or respiration-Transferase
pyrB Rv1380	Aspartate carbamoyltransferase (EC 2.1.3.2) (Aspartate transcarbamylase) (ATCase)	Yes	Yes	Intermediary metabolism and/or respiration-Transferase
tal Rv1448c	Transaldolase (EC 2.2.1.2)	Yes	Yes	Intermediary metabolism and/or respiration-Transferase
tkt Rv1449c	Transketolase (TK) (EC 2.2.1.1)	Yes	Yes	Intermediary metabolism and/or respiration-Transferase
gcvT Rv2211c	Aminomethyltransferase (EC 2.1.2.10) (Glycine cleavage system T protein)	Yes	Yes (B)	Intermediary metabolism and/or respiration-Transferase
trmI Rv2118c	tRNA (adenine(58)-N(1))-methyltransferase TrmI (EC 2.1.1.220) (tRNA(m1A58)-methyltransferase) (tRNA(m1A58)MTase)	No	No	Intermediary metabolism and/or respiration-Transferase
Rv3579c	Uncharacterized tRNA/rRNA methyltransferase Rv3579c (EC 2.1.1.-)	No	Yes	Intermediary metabolism and/or respiration-Transferase
pfkB Rv2029c	Putative ATP-dependent 6-phosphofructokinase isozyme 2 (ATP-PFK 2) (Phosphofructokinase 2) (EC 2.7.1.11) (Phosphohexokinase 2)	No	No	Intermediary metabolism and/or respiration-Transferase
mutA Rv1492	Probable methylmalonyl-CoA mutase small subunit (MCM) (EC 5.4.99.2)	Yes	No	lipid metabolism
fbpA mpt44 Rv3804c	Diacylglycerol acyltransferase/mycolyltransferase Ag85A (DGAT) (EC 2.3.1.122) (EC 2.3.1.20) (Acyl-CoA:diacylglycerol acyltransferase) (Antigen 85 complex A) (85A) (Ag85A) (Fibronectin-binding protein A) (Fbps A)	Yes	No	lipid metabolism
fbpC mpt45 Rv0129c	Diacylglycerol acyltransferase/mycolyltransferase Ag85C (DGAT) (EC 2.3.1.122) (EC 2.3.1.20) (Acyl-CoA:diacylglycerol acyltransferase) (Antigen 85 complex C) (85C) (Ag85C) (Fibronectin-binding protein C) (Fbps C)	Yes	No	lipid metabolism
accD5 pccB Rv3280	Probable propionyl-CoA carboxylase beta chain 5 (PCCase) (EC 6.4.1.3) (Propanoyl-CoA:carbon dioxide ligase)	Yes	Yes	lipid metabolism
fadE22 Rv3061c	Probable acyl-CoA dehydrogenase FadE22	Yes	Yes - in vivo only	lipid metabolism
fadA6 Rv3556c	Probable acetyl-CoA acetyltransferase FadA6 (Acetoacetyl-CoA thiolase)	Yes	Yes - in vivo only	lipid metabolism
fadE15 Rv1467c	Probable acyl-CoA dehydrogenase FadE15	No	No	lipid metabolism
fadE5 Rv0244c	Probable acyl-CoA dehydrogenase FadE5	No	No	lipid metabolism
pks5 Rv1527c	Mycocerosic acid synthase-like polyketide synthase (MAS-like PKS) (EC 2.3.1.-) (Polyketide synthase Pks5)	No	No	lipid metabolism
Rv1722	Possible carboxylase	No	No	lipid metabolism
gpsA2 gpdA1 Rv0564c	Probable glycerol-3-phosphate dehydrogenase 2 [NAD(P)+] (EC 1.1.1.94) (NAD(P)H-dependent glycerol-3-phosphate dehydrogenase 2)	No	No	lipid metabolism
fadD25 Rv1521	Putative fatty-acid--CoA ligase fadD25 (EC 6.2.1.-) (Acyl-CoA synthetase)	No	No	lipid metabolism
fadD9 Rv2590	Probable fatty-acid-CoA ligase FadD9 (Fatty-acid-CoA synthetase) (Fatty-acid-CoA synthase)	No	No	lipid metabolism
msl3 pks3 pks4 Rv1180/Rv1181	Mycolipanoate synthase (EC 2.3.1.252) (Mycocerosic acid synthase-like polyketide synthase)	No	No	lipid metabolism
echA5 Rv0675	Probable enoyl-CoA hydratase EchA5 (Enoyl hydrase) (Unsaturated acyl-CoA hydratase) (Crotonase)	No	Yes	lipid metabolism
accA1 bccA Rv2501c	Acetyl-/propionyl-coenzyme A carboxylase alpha chain [Includes: Biotin carboxylase (EC 6.3.4.14); Biotin carboxyl carrier protein (BCCP)]	No	Yes	lipid metabolism
fadD21 Rv1185c	Putative fatty-acid--CoA ligase FadD21 (EC 6.2.1.-) (Acyl-CoA synthetase)	No	Yes - in vivo only	lipid metabolism
prcA Rv2109c	Proteasome subunit alpha (EC 3.4.25.1) (20S proteasome alpha subunit) (Proteasome core protein PrcA)	No	Yes (B)	Protein degradation
ppiA Rv0009	Peptidyl-prolyl cis-trans isomerase A (PPIase A) (EC 5.2.1.8) (Cyclophilin) (Rotamase A)	Yes	No	Transcription and/or Translation
Rv0443	Conserved protein	No	No	Transcription and/or Translation
Rv0144	Probable transcriptional regulatory protein (Possibly TetR-family)	No	No	Transcription and/or Translation
rskA Rv0444c	Anti-sigma-K factor RskA (Regulator of SigK) (Sigma-K anti-sigma factor RskA)	No	No	Transcription and/or Translation
rpsR2 Rv2055c	30S ribosomal protein S18 2	No	No	Transcription and/or Translation
helY Rv2092c	Probable helicase HelY (EC 3.6.4.-)	No	No	Transcription and/or Translation
glyQS glyS Rv2357c	Glycine--tRNA ligase (EC 6.1.1.14) (Glycyl-tRNA synthetase) (GlyRS)	No	Yes	Transcription and/or Translation
cysS cysS1 Rv3580c	Cysteine--tRNA ligase (EC 6.1.1.16) (Cysteinyl-tRNA synthetase) (CysRS)	No	Yes	Transcription and/or Translation
aspS Rv2572c	Aspartate--tRNA(Asp/Asn) ligase (EC 6.1.1.23) (Aspartyl-tRNA synthetase) (AspRS) (Non-discriminating aspartyl-tRNA synthetase) (ND-AspRS)	No	Yes	Transcription and/or Translation
rpsI Rv3442c	30S ribosomal protein S9	No	Yes	Transcription and/or Translation
rpsQ Rv0710	30S ribosomal protein S17	No	Yes	Transcription and/or Translation
rpsK Rv3459c	30S ribosomal protein S11	No	Yes	Transcription and/or Translation
rpmA Rv2441c	50S ribosomal protein L27	No	Yes	Transcription and/or Translation
rplT Rv1643	50S ribosomal protein L20	No	Yes	Transcription and/or Translation
rplS Rv2904c	50S ribosomal protein L19	No	Yes	Transcription and/or Translation
lysA Rv1293	Diaminopimelate decarboxylase (DAP decarboxylase) (DAPDC) (EC 4.1.1.20)	No	Yes	Transcription and/or Translation
gatB Rv3009c	Aspartyl/glutamyl-tRNA(Asn/Gln) amidotransferase subunit B (Asp/Glu-ADT subunit B) (EC 6.3.5.-)	No	Yes	Transcription and/or Translation
